# Supplementary material for: Colour Stability, Fatty Acid Profile, and Lipid Oxidation in Meat Stored in Modified Atmosphere Packaging from Light Lambs Fed with Concentrate with Carob Pulp (Ceratonia siliqua L.)
Source: Antioxidants (Basel). 2023 Jul 25;12(8):1482. doi: 10.3390/antiox12081482 (PMC10451739; doi:10.3390/antiox12081482)
Supplement: Supplementary file 1 [file antioxidants-12-01482-s001.zip]

Archive with 1 entries (1 files):
- antioxidants-2493460-supplementary.pdf
